# Supplementary material for: Genetic Polymorphisms in Inflammasome-Dependent Innate Immunity among Pediatric Patients with Severe Renal Parenchymal Infections
Source: PLoS One. 2015 Oct 7;10(10):e0140128. doi: 10.1371/journal.pone.0140128 (PMC4596571; doi:10.1371/journal.pone.0140128)
Supplement: S1 File — (XLSX) [file pone.0140128.s001.xlsx]

## Sheet: Control-PLOS ONE 2015cc
Control Group	Age	Sex	NLRP3 (rs4612666)	NLRP3 (rs4925650)	NLRP3 (rs10754558)	NLRP3 (rs1539019)	NLRP3 (rs4925663)	CARD8 (rs1965759)	CARD8 (rs2043211)	CARD8 (rs1972619)	IL1beta (rs1143629)
#1	0.42	f	CT	AA	CG	TT	TC	CC	AA	GG	TT
#2	1.33	m	CT	GG	CG	GG	CC	CT	TA	GG	CC
#3	1.42	m	CC	GA	CC	GT	TC	CT	TA	GA	CT
#4	7.66	f	CT	GA	CG	TT	TC	CC	AA	GA	TT
#5	0.83	f	CT	GG	CC	GG	----	CC	TA	GG	CT
#6	6.08	f	----	GG	CG	GT	TT	----	TA	GA	CC
#7	2.16	m	CT	GA	CC	GT	TC	CC	TT	GG	CT
#8	0.83	m	CT	AA	GG	GG	TC	CC	AA	GA	CT
#9	1.08	f	CC	GA	GG	GT	CC	CT	TA	GG	CT
#10	11	m	TT	GA	CG	GT	CC	TT	TA	GG	TT
#11	1.25	f	CC	GG	CC	GG	TC	CC	AA	GA	CC
#12	1.08	m	CT	GA	CC	GG	TC	CC	TT	GA	CT
#13	1.25	m	CC	GG	CC	GG	TT	CC	TT	AA	CT
#14	7.5	f	CC	GA	CG	TT	TC	CC	TA	GG	CT
#15	9.66	m	TT	AA	CG	GT	TT	CT	AA	GA	TT
#16	8.42	m	CT	----	CC	GT	TC	CT	TA	GG	CC
#17	7.08	f	CC	GG	GG	TT	CC	CC	TA	GG	----
#18	3.08	f	CC	GA	CC	GG	CC	CC	TA	GA	CC
#19	1.25	f	CT	GA	CG	GT	TC	----	TT	AA	CT
#20	1.08	f	CC	GG	CC	GT	TC	CC	TT	----	CT
#21	3.08	m	CT	GG	CG	GG	----	CT	TT	GG	TT
#22	0.58	m	----	GA	CC	GG	TT	CC	TA	GA	CT
#23	9	f	CC	AA	GG	TT	CC	CC	AA	GA	CT
#24	6.33	f	TT	GA	CG	GT	TC	CT	----	GG	CC
#25	1.42	m	CT	----	CC	GT	CC	CC	AA	GA	CT
#26	0.92	f	CC	AA	CC	GG	TC	CC	TA	GG	CT
#27	10.66	m	CT	GA	CC	GT	----	CT	AA	GA	CC
#28	1.42	f	CC	GG	GG	TT	TT	CT	AA	GA	CT
#29	0.75	f	CT	GA	CG	TT	TC	CC	TT	AA	TT
#30	1.16	m	CC	GA	CC	GT	TC	CC	AA	GG	TT
#31	8.75	f	----	GG	CG	GT	TT	CT	TA	GG	CC
#32	0.92	m	TT	GA	GG	GG	CC	CC	TA	GG	CT
#33	1.08	f	TT	AA	CG	GG	CC	CT	TT	GA	CT
#34	0.83	m	CC	GA	CG	GT	TT	CT	TT	AA	CT
#35	1.33	m	CT	----	CC	GT	TC	CC	TT	GA	CT
#36	0.92	f	TT	GG	CC	GG	TC	CC	TA	GG	CT
#37	0.75	f	CT	GG	GG	GT	CC	----	TA	GG	TT
#38	8	m	CC	GA	CC	GT	TT	TT	TA	GA	CC
#39	7	f	TT	AA	CG	----	TC	CT	TT	GG	CT
#40	1.16	m	CC	GA	CC	GG	TC	CC	AA	GA	CC
#41	0.58	m	CC	GA	CG	GT	TC	CC	AA	GA	TT
#42	1.08	m	CT	GG	GG	TT	TT	CC	TA	----	CC
#43	0.5	m	----	GG	CG	GT	TC	CT	TA	GA	CT
#44	3.33	m	TT	AA	CG	GT	TC	CC	TT	GG	CT
#45	7	m	----	GA	CG	GT	----	CC	TA	GG	CT
#46	1.33	f	TT	AA	CC	GG	CC	----	TT	GA	TT
#47	1.16	m	CC	----	CC	GT	TT	----	TA	GA	CC
#48	1.08	f	TT	GA	CC	GT	TC	CT	TA	GG	----
#49	2.75	f	TT	GA	CC	GG	CC	CC	TA	GG	CT
#50	1.5	m	CC	GG	CC	GG	TC	CC	TA	GG	CT
#51	0.33	f	CC	AA	CC	GG	TC	CT	TT	GA	TT
#52	1.25	f	CT	GA	GG	GG	TT	CC	TT	GG	TT
#53	0.42	f	CC	GG	CG	TT	TT	CC	TT	GA	CT
#54	1.08	f	TT	GA	CG	GT	TC	CC	TA	GG	CT
#55	2.08	m	CT	AA	CG	TT	TC	CC	TA	GG	CC
#56	1.25	m	CC	GA	GG	GT	----	CT	TA	AA	TT
#57	1.5	m	TT	GG	CG	GG	TT	CT	TT	GG	CT
#58	2.08	f	CC	AA	CG	GT	CC	CT	TA	GG	TT
#59	0.33	f	CC	GA	CC	GT	CC	CC	TA	GG	CT
#60	8	f	CT	AA	GG	GG	TC	CC	TT	GA	CT
#61	2.16	f	CC	GG	CG	GG	TT	CC	TA	GG	TT
#62	1.08	m	TT	GA	CC	GT	TC	CT	TT	GG	CT
#63	1.08	f	CC	AA	CG	GT	----	CC	TA	GA	CC
#64	3.08	m	CT	GA	CC	GT	TT	CT	TT	GG	CT
#65	0.92	m	CC	GG	CG	GG	CC	CC	AA	GG	CT
#66	0.83	f	----	AA	GG	GT	TC	CC	AA	GA	CT
#67	1.16	m	CC	GA	CC	----	TT	CT	TT	GG	CC
#68	2.08	f	CC	GG	CC	GG	TC	----	TT	GG	TT
#69	8.08	f	TT	----	CG	GT	CC	CC	TT	GA	CT
#70	7	f	TT	AA	CG	GT	----	TT	AA	GA	CT
#71	0.92	m	CC	GA	CC	GT	TC	CC	TA	GA	TT
#72	6.5	m	CC	GG	CC	GG	TT	CC	TA	GG	CT
#73	1.08	m	CT	GA	CG	GT	TT	CT	TA	GA	CT
#74	2.5	m	CT	AA	CG	GG	TT	CT	TT	----	CC
#75	1.42	m	CT	GA	CC	GG	TC	CT	AA	GG	TT
#76	6	f	CC	AA	CC	GG	TC	CT	TA	GG	CT
#77	1.33	m	TT	GA	CG	TT	TC	CC	TA	GA	CC
#78	0.92	f	CC	GA	CG	GT	TT	CC	TT	AA	CT
#79	6	m	CT	GG	CG	GT	CC	CT	----	GA	TT
#80	9.16	m	CC	GG	CC	TT	CC	CT	TA	GA	CT
#81	0.42	f	CT	GA	CC	GT	----	CC	TA	GG	CT
#82	1.08	f	TT	GG	CG	GG	TC	CC	TT	GG	CT
#83	1.16	m	CT	AA	CG	GT	TC	CC	TA	GG	CC
#84	1.08	m	CC	GA	CC	GG	TC	CT	TT	GG	CC
#85	9	m	CT	----	CC	GT	TT	TT	TA	GA	CT
#86	1.08	f	CT	AA	CG	TT	----	CT	AA	GA	TT
#87	0.83	f	----	GA	CC	GT	TT	CC	TA	GA	CT
#88	6.25	m	TT	GA	GG	GT	TC	CT	TA	GG	TT
#89	7.83	f	TT	GG	CG	GG	CC	CC	TT	GG	CT
#90	0.92	f	CC	GG	CG	GG	CC	CC	TA	GG	CT
#91	1.83	f	CT	AA	CG	GG	TT	----	TA	GG	CC
#92	1.08	m	TT	GA	CC	GT	TT	CT	AA	GA	TT
#93	3.5	m	TT	GG	CC	TT	CC	CC	TT	GA	----
#94	7.08	f	CC	GA	CC	TT	TC	CC	TT	GA	CT
#95	1.58	m	CT	GA	GG	GT	TC	CT	TA	GG	TT
#96	1.08	m	CC	GG	CC	GT	TT	CT	AA	GA	CC
#97	10.16	m	TT	GA	CG	GG	CC	----	TA	GG	CC
#98	1.25	f	----	AA	CG	GG	TC	CC	TT	GG	CT
#99	7.5	f	CC	----	CC	GT	TC	CC	TA	GG	CC
#100	5	f	CT	GA	CG	GG	----	CC	TA	AA	CT
#101	0.42	m	CC	GA	CC	TT	TT	CT	TT	GA	CT
#102	1	f	CT	GG	CC	GT	TC	CC	TA	GG	TT
#103	7	f	CC	GG	CG	GT	CC	CT	TA	GA	CT
#104	1.5	f	TT	AA	GG	GG	TT	CT	AA	GG	CC
#105	9.5	f	TT	GA	CG	GG	CC	CC	AA	GG	TT
#106	1.16	f	CT	GG	CG	GT	----	CT	TT	GA	CT
#107	1.83	m	CT	GA	CC	TT	TT	CC	AA	----	CT
#108	0.25	m	CC	GA	CC	GG	CC	CC	TA	GA	CC
#109	1.06	f	TT	GG	CG	GG	CC	TT	TA	GG	CT
#110	1.08	m	CT	GA	CG	TT	CC	CT	TA	GG	CC
#111	0.42	m	TT	GG	CC	GT	----	CC	AA	GG	CT
#112	6.25	m	CC	AA	CG	----	TT	CC	TT	GA	CT
#113	0.16	m	CT	GA	CG	GG	TT	CT	TT	GG	TT
#114	7	m	TT	GA	CC	GT	TC	----	TT	GG	TT
#115	0.42	f	CT	GG	CC	GG	TC	CT	TT	AA	CC
#116	1.33	m	CC	GG	CC	GG	TC	CC	TA	GA	CT
#117	0.75	m	CT	GA	CG	TT	TT	CC	AA	GA	CT
#118	1.08	m	----	GA	CG	GT	TC	CT	TA	GA	CT
#119	10	m	CT	GG	CG	GT	TT	CC	TT	GG	TT
#120	7.16	f	CT	GA	CC	GG	CC	CT	TA	GG	CC
#121	0.25	f	CC	GG	CC	GG	TC	CT	TA	GG	CC
#122	10	f	CT	AA	CG	TT	TC	CT	TT	GA	CT
#123	8	f	CC	----	CG	GT	TT	CC	TA	GA	CT
#124	7.08	f	CT	GA	CC	GT	CC	CC	TA	GG	CT
#125	0.92	f	CC	GG	CG	GG	TT	CC	TA	GG	CT
#126	1.42	m	TT	AA	CG	GT	TC	TT	TT	GG	TT
#127	1.92	m	CC	GA	CG	GG	CC	CT	TT	AA	CC
#128	8.16	f	CT	GA	CC	GT	CC	CT	TA	GG	CT
#129	7.83	f	CC	GG	CG	GG	TT	CC	AA	GA	CT
#130	7.08	m	TT	AA	CG	GG	TC	CC	AA	GG	TT
#131	8.5	m	----	GA	CG	GG	CC	CC	TA	GG	CT
#132	1	m	----	AA	CG	GT	TC	CC	TA	GG	CT
#133	1.92	m	TT	----	CC	GT	----	CT	TT	GA	TT
#134	8.5	m	CT	GG	CG	GT	TT	CC	AA	GG	CC
#135	10.83	f	CT	GA	CC	GG	CC	CT	TA	GG	----
#136	9.42	f	CC	GA	CG	GT	TC	CC	AA	GG	CT
#137	1.08	m	CT	GG	GG	GG	----	CC	TT	GA	TT
#138	8.33	f	CT	GG	CG	GT	TC	CC	----	GA	TT
#139	1.75	f	CT	GA	CC	TT	TT	CT	TA	AA	CT
#140	0.92	m	CC	----	CG	GT	TT	CT	AA	GG	CT
#141	0.33	f	TT	GG	GG	GT	TC	CC	AA	GG	CC
#142	1.08	m	----	GA	GG	GG	TC	CC	TT	GA	CC
#143	0.83	f	TT	AA	CG	GG	TT	CT	TA	GG	TT
#144	10.92	m	CT	GG	GG	GT	TC	CC	TA	GG	CC
#145	7	f	CC	GG	CG	GT	----	CC	TA	GA	CT
#146	8.92	m	CT	GA	CC	GG	TT	CC	TA	GG	CT
#147	0.83	f	CC	AA	CG	GT	CC	CC	TT	GA	CT
#148	6	m	CT	GA	CG	GG	CC	TT	AA	GG	CT
#149	0.92	m	CC	GG	GG	GG	TC	TT	AA	GA	CT
#150	5.92	m	CT	GA	CG	GG	TC	CT	TA	GA	CC
#151	1.08	f	TT	GA	GG	GT	----	CC	TA	GG	CT
#152	0.83	f	CT	GG	GG	TT	TC	CC	TT	GA	CT
#153	0.75	m	CC	AA	CG	GT	TT	CC	TT	GG	TT
#154	0.92	m	CT	AA	CC	GT	TT	----	TA	GA	CC
#155	9.08	m	TT	GA	CC	GG	TC	----	TA	GA	CT
#156	1.92	m	CT	----	CG	GG	CC	CT	AA	GG	CT
#157	6.08	f	CC	AA	CG	GT	TC	CC	TA	GG	CC
#158	0.83	m	CT	GG	CG	GT	TC	CC	TA	GG	CC
#159	2.83	m	CT	GA	GG	GG	TT	CT	TT	GA	CT
#160	1.92	m	CC	GA	CG	GT	TC	CC	TA	GA	CT
#161	1	f	CT	GG	CG	GG	TC	CC	TT	GA	TT
#162	1.42	f	CT	----	GG	GG	TC	CC	TT	GA	CC
#163	2.66	f	CC	GA	CG	GT	TT	CT	TA	GG	CT
#164	1.58	f	CT	GG	CG	GT	TC	CT	AA	GG	CT
#165	0.33	f	----	GA	CC	GG	----	CT	AA	GA	CT
#166	2.16	m	CT	AA	CC	----	CC	CC	TA	GG	CT
#167	1.33	m	CT	----	CG	GG	TC	CC	AA	GA	CT
#168	1.66	m	CC	GA	CC	GT	TC	CC	TA	----	CC
#169	1.08	m	TT	GG	GG	GT	TT	CT	TT	GG	TT
#170	1.16	m	CT	GA	CG	GT	TT	CT	AA	GG	CT
#171	9	f	CC	GG	CG	GG	TC	CC	AA	GG	CT
#172	0.92	m	CT	GA	CG	TT	TT	CT	TT	GG	CT
#173	1.25	f	TT	GA	CC	GT	TC	CC	TA	GA	CC
#174	0.83	f	TT	----	CC	GG	CC	CC	AA	GA	CT
#175	0.42	f	CT	GG	GG	GT	----	CC	TA	GA	CC
#176	0.92	f	CT	GA	CG	GG	CC	----	TA	GA	CT
#177	1.08	m	CC	AA	GG	GG	TC	CT	AA	GG	CT
#178	2.08	m	CT	GG	CG	TT	TC	CT	TT	GG	CT
#179	1.08	m	TT	GA	CC	GT	TT	CC	TT	GA	TT
#180	1.16	m	CT	GA	CC	GT	TT	TT	TT	GA	TT
#181	0.33	m	CC	GG	----	GG	TC	CC	TA	GA	CC
#182	1.83	m	CT	GA	CG	GG	TC	CC	AA	GG	CT
#183	1.25	m	----	AA	CG	GG	----	CC	TA	GG	CT
#184	0.42	m	CT	AA	CC	GT	----	CT	TA	GG	CT
#185	1.33	m	CT	GA	GG	GG	TC	CC	TA	GG	----
#186	0.92	m	CC	----	CG	TT	TT	CC	TT	GA	CC
#187	2.08	f	CT	GG	CC	GT	TC	CC	TA	GA	CC
#188	7.16	m	TT	GG	CC	GT	TC	----	AA	GA	CT
#189	5.25	m	CT	GA	CG	GT	----	CC	TA	GG	CT
#190	2.08	f	CT	AA	CG	GG	TC	CT	TA	GG	CT
#191	1.5	m	CC	GA	CC	GG	TT	----	TT	GG	CT
#192	2.08	f	CT	----	CG	GG	TC	CC	TT	GG	CT
#193	1.08	m	CC	GG	GG	GT	----	CC	AA	GA	CT
#194	1.25	f	CT	AA	CG	GT	TT	TT	TA	GA	CT
#195	0.33	m	TT	GA	GG	GG	CC	CC	TA	----	CC
#196	2.25	f	CT	GA	CG	GG	TC	CC	TT	GG	CT
#197	0.75	f	CT	GG	CC	TT	TC	----	TA	GG	CT
#198	0.33	f	CC	GA	CG	GT	TC	CC	TT	GG	CT
#199	3.08	f	CT	AA	GG	GG	TC	CT	TA	GA	TT
#200	1.25	m	CT	GA	CG	GT	TT	CT	AA	GA	CT
#201	0.83	f	----	GG	CC	GT	CC	CT	TA	GA	CC
#202	0.16	f	CT	GA	CC	GG	TC	CC	TT	GA	CT
#203	2.08	f	CT	GA	CC	----	TT	CC	----	GA	TT
#204	2.92	m	CT	GG	GG	TT	TC	CC	TT	GG	CT
#205	2.33	m	CC	GA	CG	GG	----	CC	TA	GG	CT
#206	1.08	f	CT	----	CC	GT	----	CC	TA	GG	CT
#207	0.75	f	CT	GG	CC	GG	TC	----	AA	GG	CC
#208	1.08	m	CT	AA	CG	GT	TC	CT	AA	AA	CC
#209	2.16	m	----	AA	CG	GG	TT	CC	TT	GG	CT
#210	1.42	m	CT	GA	CC	GT	----	CC	TA	GG	TT
#211	1.66	m	CC	GG	CC	----	TC	CC	TA	AA	----
#212	1.92	m	CT	AA	CG	GT	CC	CC	TA	GA	CT
#213	1.75	m	CT	GA	CG	GT	----	TT	TA	GA	TT
#214	1.33	f	TT	GA	CC	GG	TC	CC	TT	GG	CC
#215	0.92	m	TT	GG	CG	GT	TC	CT	AA	GA	CC
#216	2.08	m	----	GA	CC	GT	CC	CC	TA	GG	CT
#217	0.75	m	CT	GA	CC	GT	----	CC	TA	GG	CT
#218	1.08	m	TT	GA	GG	GG	TT	CC	TA	GA	TT
#219	0.92	m	CT	----	CG	GT	TC	CC	TA	GA	CT
#220	2.16	m	CT	GG	GG	GT	TC	----	TT	GA	CC
#221	1.16	f	CC	GA	CG	----	TC	CC	TA	AA	CT
#222	0.42	m	CT	AA	CG	TT	TC	CC	TA	GA	CT
#223	6.08	m	CT	GA	CC	GG	----	CC	TA	GG	CT
#224	5.92	f	CT	GG	CG	GT	TT	CT	AA	GG	CT
#225	6.92	m	TT	GA	CC	GT	TC	CC	TA	GA	TT

## Sheet: APN-PLOS ONE 2015-Total cc
APN Group	Age	Sex	VUR	NLRP3 (rs4612666)	NLRP3 (rs4925650)	NLRP3 (rs10754558)	NLRP3 (rs1539019)	NLRP3 (rs4925663)	CARD8 (rs1965759)	CARD8 (rs2043211)	CARD8 (rs1972619)	IL1beta (rs1143629)
#1	0.66	f	0	CT	GG	CC	GG	CC	CC	TA	GG	CT
#2	0.42	f	1	CC	GG	CC	GG	TT	CC	TT	GG	CT
#3	0.83	f	0	CT	GA	CG	GT	TT	CT	TT	GA	TT
#4	1.16	m	0	CT	GA	CC	TT	CC	CT	AA	----	CC
#5	1.08	f	0	TT	GG	CC	GT	TT	CT	AA	GA	CT
#6	1.92	m	0	----	GA	GG	GT	CC	CT	TA	GA	CT
#7	1.08	m	0	CT	AA	CG	GG	TC	CC	TA	GG	TT
#8	0.42	m	0	CC	GG	CG	TT	TC	CC	TT	GG	----
#9	11.42	f	1	CT	GA	CC	GG	TC	CT	TA	GA	TT
#10	0.33	f	1	TT	GG	CC	GG	TC	CC	TA	GG	CC
#11	8.66	f	1	CT	GA	CC	GT	TT	CC	TA	GA	CT
#12	1.16	m	0	CT	GG	CC	GG	----	CT	TT	GA	CC
#13	0.5	m	1	CT	GA	CG	GT	TC	CT	TT	GA	TT
#14	1.33	m	0	TT	GA	----	TT	TT	CC	TA	GA	TT
#15	5.92	m	1	CT	GA	CC	GG	TT	CC	TA	GA	TT
#16	1.66	m	1	CC	GG	CC	GG	TC	CC	TT	GG	CT
#17	10.16	m	1	CC	GA	CG	GG	TT	CC	TT	GA	CC
#18	2	m	0	CT	AA	CC	GT	----	CT	TA	GG	CT
#19	2.25	m	0	CC	GA	GG	TT	CC	CC	TT	AA	CC
#20	1.08	f	0	CT	GA	CG	GG	TT	CC	TT	GG	CT
#21	0.33	m	1	CT	GA	CC	GT	TC	CT	----	GA	TT
#22	3.16	m	1	CT	GA	CG	GG	CC	CT	TA	GG	CT
#23	4.06	f	1	TT	GG	CC	GT	TC	CC	AA	GG	TT
#24	0.92	f	1	CT	GG	CG	GG	----	CC	TT	GA	CT
#25	7.08	m	1	CC	GA	CC	GG	TT	CC	TT	GA	CT
#26	2	m	0	CT	GG	CC	GT	----	CC	TA	GG	TT
#27	3.83	m	1	CC	GA	CG	GG	TT	CT	TA	GA	TT
#28	1.66	m	0	CT	GA	CG	GG	CC	----	AA	----	CT
#29	6.66	m	1	TT	GA	CG	GG	TC	CT	TT	GG	CC
#30	1	f	0	CC	AA	CC	GT	TC	CT	TA	----	CT
#31	12	m	0	CT	GA	CC	GT	TT	CC	TA	GG	CC
#32	0.75	f	1	CT	AA	CG	GT	TC	CT	TA	GA	CT
#33	4.16	m	1	CT	GG	CC	GG	CC	CT	TA	GA	CC
#34	6.08	f	0	CT	----	GG	GT	TC	TT	TT	GA	CT
#35	14.42	m	1	CT	GA	CG	GT	TC	CT	TA	GG	CT
#36	1.66	m	0	TT	GG	CG	GT	TC	CC	TA	GG	----
#37	3.08	m	1	CT	GA	CG	GT	TC	CT	TA	GA	CT
#38	0.33	f	1	CC	GA	CG	GG	TC	CC	TA	GG	TT
#39	0.42	m	1	CT	GA	CC	GT	TT	CC	TT	GA	CT
#40	1.25	m	0	CT	GA	CC	TT	CC	CC	TA	GG	TT
#41	0.25	f	1	CT	GA	CG	GT	TC	CC	----	GA	CT
#42	0.66	m	1	TT	GG	CC	GG	CC	CC	TA	GG	TT
#43	5.25	m	1	TT	GA	GG	TT	TC	----	TA	AA	CT
#44	0.25	m	1	CT	AA	CG	TT	----	CT	TT	GA	CT
#45	12.16	f	1	CC	GA	CC	GG	TC	CT	TT	GA	TT
#46	0.75	m	1	CC	AA	CC	GG	CC	CT	AA	GG	TT
#47	3.16	f	1	TT	GG	GG	GG	TT	CC	TA	GG	CT
#48	1.08	m	1	CT	GG	CC	GT	----	CC	TA	GG	CT
#49	1.42	f	0	CT	GG	CG	GG	TT	CC	TT	AA	TT
#50	1.08	m	0	TT	GA	GG	GG	TC	CT	TA	----	CT
#51	6.75	m	1	CT	GA	CG	GT	TC	CT	TA	GG	CC
#52	0.33	m	1	CT	GA	CG	GG	TC	CT	TT	GG	CC
#53	0.83	m	0	CC	AA	CG	GT	CC	CT	AA	GG	CT
#54	0.33	m	1	CT	GG	CG	GG	CC	CC	TA	GG	TT
#55	0.42	f	1	CT	GA	CC	----	CC	CC	TA	AA	CT
#56	6.66	f	1	TT	GA	CG	TT	TC	----	TT	GA	CT
#57	0.16	m	1	----	AA	CC	GG	----	CT	AA	GA	TT
#58	0.16	f	1	TT	AA	CC	GG	TC	CT	TA	----	TT
#59	0.83	m	1	CT	GG	CC	TT	----	CC	TA	AA	CT
#60	0.66	f	1	CT	----	CG	GT	TT	CT	TT	GG	TT
#61	1.75	m	0	TT	GA	CC	GT	----	CC	TA	GA	CC
#62	0.83	f	1	CT	GA	CG	GG	TC	CT	TA	GG	CC
#63	0.83	f	0	CT	GA	GG	GT	TC	CT	AA	----	TT
#64	1	m	0	CT	GG	CG	GG	TT	CC	TA	GG	----
#65	0.83	f	1	CC	AA	CG	----	TC	CT	TT	AA	CT
#66	0.25	f	1	TT	AA	CG	GG	----	CT	AA	GG	TT
#67	0.58	m	1	CT	GA	CC	GG	CC	CC	TA	AA	CT
#68	1.75	f	1	TT	GG	CC	GT	----	CC	TA	GA	TT
#69	8.25	f	0	CT	AA	CC	GG	TT	----	TA	GA	CT
#70	0.42	m	1	CT	GA	CC	GT	TC	CT	TA	GG	CT
#71	7.92	f	1	CT	GA	CG	GT	CC	----	TA	GG	CT
#72	0.42	m	0	CC	GG	CG	GT	CC	CT	TA	----	CT
#73	0.58	m	1	CT	GA	CG	GT	TT	CT	AA	GA	CC
#74	1.58	f	0	CC	GA	GG	----	TC	CC	TA	GG	CC
#75	1.08	f	1	TT	AA	CG	GT	TC	CC	----	AA	TT
#76	0.83	f	1	CT	----	CC	GG	CC	CC	TA	AA	TT
#77	4.92	m	1	CC	GG	CC	GG	----	CT	TT	GG	TT
#78	0.83	m	1	CT	GA	CG	----	TC	CT	TT	GA	CT
#79	1.16	f	0	TT	----	CG	TT	TT	CC	AA	GG	TT
#80	7.66	m	0	CT	GG	----	GG	TT	CC	TA	GG	CC
#81	1.08	m	1	CT	GA	CC	GT	TC	CT	AA	GG	CC
#82	0.25	f	1	CT	AA	CG	GT	----	CT	TT	GA	TT
#83	0.42	f	1	TT	GA	CC	TT	CC	CC	TA	----	CT
#84	0.75	m	0	CT	GA	CG	GG	CC	CC	TA	GA	CC
#85	1.16	f	1	CC	GG	CC	GT	----	CT	TA	GG	CT
#86	1.16	f	0	TT	GG	CC	GT	TC	CC	TT	GA	TT
#87	1.08	m	1	CT	AA	CG	GT	TC	CT	TA	GA	TT
#88	0.83	f	0	CT	GA	CG	GG	TC	CT	TA	GG	CT
#89	13.66	m	0	CT	GA	CC	TT	TT	CT	AA	----	CT
#90	1.25	m	1	----	GG	CG	TT	CC	CT	----	GG	CC
#91	2.16	m	0	CC	AA	CG	GT	TC	CC	AA	GG	----
#92	1.06	f	0	CT	GG	GG	GG	----	CC	TA	AA	CT
#93	1.33	m	0	----	GG	CC	TT	CC	CT	TT	GG	CT
#94	0.75	m	0	CT	GA	CC	GT	TT	CC	----	GG	TT
#95	0.92	f	1	TT	AA	CC	GG	----	CC	AA	GG	CT
#96	0.5	m	0	CT	----	CG	GT	TC	CT	TA	GA	CC
#97	0.58	f	0	TT	GA	CG	GT	TC	----	TA	GA	CT
#98	1.25	f	1	CT	GG	CC	GG	TC	----	TA	GA	CT
#99	0.5	m	0	CC	GA	CC	GT	TT	CT	TA	GA	CT
#100	0.33	f	1	CT	GA	CG	GG	TT	CC	TA	GG	CT
#101	1.16	f	0	CT	GG	CC	GG	TC	CT	TA	GA	CT
#102	2.92	m	0	CC	GG	----	GT	----	CC	AA	GG	CT
#103	0.75	f	0	TT	GA	CG	TT	CC	CC	TT	----	CT
#104	0.83	f	0	CT	GA	CC	----	TC	CC	TT	GA	TT
#105	2.16	f	0	CT	GG	CG	GT	TC	CC	TA	GG	CT
#106	0.16	m	1	CT	AA	CC	----	CC	CT	TA	GG	CT
#107	0.92	f	1	CT	GG	CC	----	TT	CT	TT	GG	TT
#108	0.25	m	1	CT	----	CC	TT	----	CC	AA	----	TT
#109	0.42	m	1	CT	AA	CG	GT	TC	CC	AA	GG	CC
#110	0.25	m	0	CT	GA	CC	GT	TC	CT	TA	GA	TT
#111	9.83	f	0	CT	GG	CC	GT	----	CC	AA	----	CC
#112	0.83	m	0	CT	----	CG	GG	TT	CC	TA	GG	CT
#113	1.92	m	0	CC	GA	CC	GG	CC	CC	TA	AA	CT
#114	0.75	f	1	TT	GG	CC	TT	CC	CC	TA	GG	CC
#115	4.06	f	0	CC	GA	CG	TT	TC	CC	AA	GA	----
#116	2.08	m	0	CT	GA	----	GT	TC	CT	TT	GA	CC
#117	3.83	m	1	CT	GA	CC	TT	TT	CC	----	GA	CT
#118	1.75	f	0	CT	GA	GG	GT	----	CT	TA	GG	CT
#119	6.25	f	0	CT	GG	CG	GT	TC	CC	TA	GG	CT
#120	2.16	m	1	CT	GG	CG	GG	TC	CT	TA	GA	CT
#121	0.83	m	0	CT	GA	CC	GG	TC	----	TT	GA	CT
#122	0.42	m	1	----	GA	CG	GT	TC	CT	TA	GA	CT
#123	3.33	f	0	CT	GA	CC	GT	CC	CC	AA	GA	TT
#124	2.92	f	0	CT	GA	CG	GT	TC	CC	TA	GA	CT
#125	1.33	m	1	CT	AA	CC	GG	TC	CT	TT	GA	CT
#126	3.16	m	0	CT	GA	CC	GT	TC	CT	TA	GA	CT
#127	2.58	m	1	CT	GA	CG	GG	TC	CC	TA	GG	CT
#128	1.92	f	0	CT	GA	CG	GT	----	CT	TT	GG	TT
#129	4.16	m	0	TT	GG	CC	GG	CC	CC	TA	GG	CT
#130	1.42	f	0	CC	AA	CG	GT	TC	CC	TT	----	CT
#131	1.16	m	1	CT	GA	GG	TT	CC	CC	AA	GA	CT
#132	4.92	m	1	CT	GA	CG	GT	TC	CC	TT	GA	CT
#133	3.92	f	0	CT	GG	CC	GG	TC	CC	TT	GA	CT
#134	7.25	m	0	CT	GA	CG	GT	TT	CC	AA	GG	CT
#135	4.16	f	0	CT	GA	CC	GT	TC	CT	TA	GG	CT
#136	1.83	f	1	TT	GA	CC	GG	TC	CT	TA	AA	TT
#137	3.66	m	1	CT	GG	CG	GT	TT	CC	TA	GG	CT
#138	5.66	f	0	TT	GA	CC	GG	TC	CC	TT	GG	CC

## Sheet: ALN-PLOS ONE 2015-Total cc
ALN Group	Age	Sex	VUR	NLRP3 (rs4612666)	NLRP3 (rs4925650)	NLRP3 (rs10754558)	NLRP3 (rs1539019)	NLRP3 (rs4925663)	CARD8 (rs1965759)	CARD8 (rs2043211)	CARD8 (rs1972619)	IL1beta (rs1143629)
#1	4	f	0	CC	GG	CG	GG	TT	CC	TA	GG	CC
#2	15	f	0	CC	GG	CG	GG	TT	CT	TA	GA	TT
#3	3.83	m	0	TT	GA	CC	GT	TC	CC	TA	GA	CT
#4	5.42	f	0	CT	GA	CG	GG	CC	CC	TA	GG	CT
#5	5.16	f	0	CT	GG	CC	TT	TC	CT	AA	GA	CT
#6	1.25	m	1	CC	AA	CG	GT	CC	CT	TT	GG	TT
#7	8	f	0	CT	GG	CG	GT	TC	CT	AA	GA	CC
#8	0.66	f	0	CT	GG	CG	GG	CC	CT	TA	GA	TT
#9	1.83	m	0	CT	GA	CC	GT	TT	CC	TA	GG	CT
#10	0.5	m	1	CC	GG	CC	GG	TC	CT	TA	AA	CC
#11	6	f	0	CT	GG	CG	GT	TC	CT	AA	GA	CT
#12	4	m	1	CT	AA	CG	GG	TC	----	TA	GA	CC
#13	0.5	m	0	CC	AA	CG	GT	CC	CC	TA	AA	CT
#14	0.5	m	0	TT	GA	CC	TT	TC	CC	AA	GG	CC
#15	6	f	0	CT	GG	CC	GT	CC	TT	TT	GG	CC
#16	2	f	0	CT	GG	CC	GG	TT	CT	TT	GA	CT
#17	0.42	m	1	TT	GA	CG	----	TC	CT	TT	GA	CT
#18	0.25	m	1	----	AA	CC	TT	TC	CC	TA	GG	TT
#19	0.25	f	1	CC	AA	CC	GG	CC	CT	AA	GG	TT
#20	8.08	f	0	CT	GA	CG	GT	TT	CC	AA	GA	CT
#21	4.75	m	0	CC	GA	CC	GG	TT	CT	TT	GA	CT
#22	3	f	0	CT	AA	CG	GG	CC	CT	TT	GA	CC
#23	6	m	1	CC	AA	CG	GT	TC	CC	TA	GG	CT
#24	0.83	f	1	CC	GA	CC	GG	TT	CC	TT	GA	CT
#25	0.5	m	0	CC	GG	CG	GT	TC	CT	TA	GG	CT
#26	0.33	f	1	CT	GA	CC	TT	CC	CT	TA	GG	CT
#27	7.08	f	0	CT	GA	GG	GG	TC	CT	AA	GA	CT
#28	7.5	f	0	TT	AA	CG	TT	CC	TT	TA	GA	CT
#29	1	m	0	CT	GA	CG	GT	TT	CC	TT	GG	CT
#30	1	f	1	CC	AA	CC	GG	----	CT	TA	AA	CT
#31	8	f	0	CC	GG	CG	GG	CC	CC	TT	GG	CT
#32	0.75	m	1	CT	GG	CC	GT	TC	CC	TA	----	CC
#33	0.33	m	1	CC	AA	----	GT	TC	CT	TT	GG	CC
#34	0.75	m	0	CT	GG	CC	GG	TC	CT	TA	----	CT
#35	0.33	f	1	CT	AA	CG	----	CC	CC	TT	GA	CT
#36	0.66	m	0	CT	GA	CG	GT	TC	CC	TA	GA	CT
#37	3	m	1	CT	GG	CC	GG	CC	CT	TT	GG	TT
#38	0.5	m	0	CT	GG	CC	GT	TT	CT	AA	GA	CT
#39	1	f	0	TT	GG	CC	GT	----	CC	TA	GG	CT
#40	0.83	f	0	TT	GA	CG	TT	TC	CC	TA	GA	TT
#41	6.16	f	0	CT	AA	CC	GG	TC	----	TT	GG	CC
#42	6	f	1	CT	GA	CG	GT	TC	----	TA	GG	CC
#43	0.75	m	0	CT	GA	CG	GT	TT	CT	TT	GA	CC
#44	0.16	m	1	CC	GA	CG	GT	TC	CT	TA	GA	CC
#45	2.42	f	1	CT	GG	CC	----	TC	CC	TT	GA	CT
#46	3.83	m	0	CT	GA	CC	GG	CC	CT	TA	GG	CT
#47	2.75	m	1	CC	GA	CG	GT	TC	CT	TA	GG	CT
#48	1.08	m	0	CT	GG	CG	GG	TT	CT	TT	GG	CT
#49	5	f	1	CC	AA	CG	GG	----	CC	TA	GA	TT
#50	0.66	m	1	----	AA	GG	TT	TC	CC	AA	AA	TT
#51	9	f	1	TT	GG	CC	TT	CC	TT	TA	GG	CC
#52	7	f	1	CC	----	CC	GG	TT	CT	TT	----	CT
#53	6	f	0	CT	GA	GG	GG	TC	CC	AA	AA	CT
#54	0.16	m	0	CC	GG	CG	GT	TC	CT	TT	GG	CT
#55	0.66	f	0	TT	GA	CC	----	TT	CC	TT	GG	TT
#56	8	f	0	CC	GG	CC	GT	TC	CC	----	GG	CC
#57	6.42	f	0	CT	GG	CG	TT	TC	CT	TA	GA	CC
#58	0.92	f	1	CC	AA	CG	GT	TT	CT	TA	GG	TT
#59	7	f	0	TT	GA	CG	GG	TT	CC	TA	GA	----
#60	0.75	f	0	CC	AA	CG	GG	TC	CC	TA	GA	CT
#61	3.16	f	0	CT	GA	GG	GT	CC	TT	TT	AA	TT
#62	6.08	f	0	----	GG	CG	TT	CC	CT	AA	GG	TT
#63	2.83	m	0	CT	GG	CC	GT	TC	CT	TA	GG	CT
#64	1	m	0	TT	AA	----	TT	TC	CT	TT	GG	CT
#65	0.33	m	0	CT	GG	CC	GG	TC	CC	TA	GA	CC
#66	11	f	1	CC	AA	CG	GG	TC	CT	AA	GA	TT
#67	2.42	f	1	CT	GG	CC	TT	CC	CT	TA	GG	CT
#68	0.83	f	0	CC	GA	CC	GG	TC	CT	AA	GA	CT
#69	2	f	0	CT	AA	CC	GG	TC	CC	TA	GA	----
#70	7.5	f	0	CT	GA	CC	GT	TC	CC	TT	AA	TT
#71	3.66	f	1	CT	AA	CG	GT	TT	CT	TT	GG	CT
#72	2	f	0	CT	AA	CG	GT	TT	CC	TT	GA	TT
#73	2.66	m	0	CT	GA	GG	GT	CC	CC	TA	GG	CT
#74	0.33	m	0	CT	GG	CG	GG	CC	CT	TT	----	CC
#75	1.08	m	0	CT	GG	CC	GT	TC	CT	TA	GG	CC
#76	1.66	f	1	CC	GA	CC	GT	----	CC	TA	GG	TT
#77	1.58	f	0	TT	GA	CG	GG	TC	CT	TA	GG	CT
#78	0.42	f	0	CC	AA	CC	GG	TC	CC	TA	GG	CT
#79	13	f	1	TT	GG	GG	TT	CC	CT	TA	GA	CC
#80	8	f	1	CT	----	CG	GG	TT	CC	AA	AA	TT
#81	0.75	m	0	CT	GA	CG	GT	TC	CT	TA	GA	CT
#82	0.66	m	0	CT	AA	GG	TT	CC	TT	AA	GA	CT
#83	0.92	f	0	----	GG	CG	GG	TT	CC	TA	GG	TT
#84	0.5	m	0	CC	GG	CC	GG	TT	CT	TT	AA	TT
#85	3.08	f	0	CT	GA	CG	GT	TC	CC	TT	GA	CC
#86	6	f	1	CT	GG	CC	----	CC	CT	TT	GG	CC
#87	0.25	m	0	CC	GG	CG	GG	CC	CC	----	GG	CT
#88	9	f	1	CT	AA	CG	TT	TC	----	TA	GA	CT
#89	0.83	f	0	CT	AA	CC	GT	TC	CC	AA	GG	CC
#90	1.16	f	1	CC	GA	CC	GT	TC	CT	TA	GA	TT
#91	1	f	0	CT	AA	GG	GT	TT	CC	TA	GA	CT
#92	2.08	f	0	CT	GG	CG	GG	TC	CC	TA	GA	CC
#93	0.66	m	1	CC	GG	CC	GG	TT	CT	TT	GG	CT
#94	0.66	m	0	CT	GA	GG	GT	TT	CC	TT	GG	CT
#95	3	m	0	CT	----	CG	GG	CC	CC	TT	GA	TT
#96	1.16	m	0	TT	GG	CC	GG	CC	TT	AA	GG	TT
#97	5	f	0	CC	GA	CC	GG	TC	CT	TA	GG	CC
#98	6.92	m	0	TT	AA	CG	----	TC	CT	TA	GA	CT
#99	0.42	m	1	CC	GG	CC	GT	CC	CT	TA	AA	CT
#100	5.33	f	0	CT	GA	GG	TT	TT	CC	TA	GA	CT
#101	2.3	m	0	CC	GG	----	GT	TC	CT	AA	GA	TT
#102	4	m	0	CC	GG	CG	GG	CC	CT	TT	GG	TT
#103	1.3	m	0	CT	AA	CC	TT	----	CC	TT	GG	CC
#104	10.5	m	1	TT	AA	CG	----	TT	CC	TT	GA	TT
#105	3.66	m	1	TT	AA	GG	TT	TC	TT	TA	----	CC
#106	8	m	1	----	GA	CC	GG	CC	CT	AA	GG	TT
#107	7.58	f	1	CC	GG	CG	TT	----	CT	AA	GG	CC
#108	0.66	m	0	TT	GA	CG	GT	CC	CT	TA	GG	CT
#109	9	f	1	CC	AA	CG	GT	----	CC	TA	GA	CT
#110	0.58	m	0	CT	GA	CG	GT	TT	CC	TT	AA	CT
#111	0.5	m	1	CC	----	CC	GG	TC	CC	TA	GA	CT
#112	2.08	m	0	----	AA	CC	GT	TC	CC	AA	GG	CC
#113	0.42	f	1	TT	GG	GG	GT	TC	CC	TA	AA	TT
#114	7.5	m	0	CC	GA	CC	TT	TC	CT	TA	----	CT
#115	0.83	m	1	CT	GA	CC	GT	TC	CT	TA	GG	CT
#116	0.33	m	1	CT	AA	CC	TT	TT	CC	TA	GG	CC
#117	6.33	f	0	CT	GA	GG	GG	CC	CC	TA	GG	CC
#118	1	m	1	CC	GA	CC	GT	CC	CT	TA	GA	CT
#119	4	f	0	CT	AA	CG	GT	----	CC	TT	GG	TT
#120	4.16	f	0	CT	GG	CC	GT	TT	CC	TT	GA	CT
#121	0.58	f	1	CC	AA	CG	GT	TT	CC	AA	GA	TT
#122	6	f	1	CT	GG	CG	GG	TC	CT	TT	GG	CT
#123	1.5	m	0	CT	AA	CC	GT	CC	CT	AA	GA	CT
#124	7.08	f	1	TT	GA	CC	GT	TC	CC	TA	GG	CT
#125	1	m	0	CT	GG	CG	GG	TT	CC	TA	GG	CC
#126	4.5	f	0	CT	GA	CC	GG	TT	----	TA	GA	CC
#127	3.42	f	1	----	AA	CG	GT	TC	CC	TA	GA	CT
#128	5.16	f	0	CT	GA	CG	GT	TC	CC	TA	GA	CT
#129	0.75	m	0	CC	GA	GG	GT	CC	CC	TA	GG	CT
#130	4.08	f	1	CT	GA	CG	TT	TC	CT	AA	GA	CT
#131	1.42	f	0	CT	GA	CC	GT	CC	CC	TT	AA	CC
#132	3.16	f	1	CT	GA	GG	GT	----	CC	TA	GG	CT
#133	0.42	f	0	CT	GG	CG	TT	TC	CC	TA	GA	CC
#134	0.58	f	1	CT	GA	CG	GG	TT	CT	TA	GA	CT
#135	1.33	m	0	CT	GA	CC	GG	TC	CC	TA	GG	TT
#136	4.66	f	1	CC	GG	CC	GT	CC	CT	TT	GA	TT
#137	0.5	m	1	CT	GG	CC	----	TC	CC	TA	GA	CC
#138	0.33	m	0	CT	GA	CC	GG	CC	CT	TT	GG	----
#139	1.16	m	1	----	GA	CG	GT	CC	CC	AA	GA	TT
#140	3	m	1	TT	AA	CC	TT	TC	CC	TA	GG	CT
#141	0.08	m	0	CC	----	CG	GT	TT	CC	TA	GG	CT
#142	2.33	f	1	CT	GA	CC	GT	TC	CC	TA	GA	CT
#143	1.08	m	0	CT	GA	GG	TT	TC	CT	TA	----	TT
#144	5	f	1	CC	AA	CG	GG	TT	----	AA	GG	CT
#145	0.42	m	0	CT	AA	CG	GT	TC	CC	TA	AA	CT
#146	5.42	f	0	CT	GG	CG	GG	TT	CT	AA	GG	CT
#147	4	f	0	CT	GG	CC	GG	TC	CT	TA	GG	CC
#148	0.42	m	1	CT	AA	CC	TT	CC	CC	TA	GG	CC
#149	0.58	f	0	CT	GA	CG	GT	TT	CC	TA	GA	CT
#150	3.92	f	0	CC	GA	CG	GT	----	CC	TT	GA	TT
#151	5.5	f	1	CC	AA	CG	GT	TC	CC	TA	GA	CT
#152	1.33	m	0	CT	GA	CG	TT	TC	TT	TT	GA	CC
#153	3	m	0	TT	GG	GG	GT	CC	CC	TA	GG	----
#154	0.33	m	0	CT	GG	CC	GT	TC	CC	TA	GG	CT
#155	8	f	1	TT	GA	CC	GG	TC	CC	TT	----	CT
#156	7	m	0	CC	GA	CG	----	TC	CC	TT	GA	CT
#157	7.25	f	1	CT	GA	CG	GT	TC	CC	TA	GG	CT
#158	2	f	0	CT	GA	GG	GT	CC	CT	AA	GG	CT
#159	0.5	m	0	----	AA	CG	GG	CC	CT	TA	GG	CT
#160	5.08	f	0	CT	GA	GG	GG	TC	CC	TT	----	CC
#161	0.66	f	0	CT	GA	CG	GT	TC	CC	----	GA	CC
#162	1.66	f	1	CT	AA	CG	GT	----	CC	TA	GA	TT
#163	0.66	m	1	CC	GG	----	TT	TT	CT	AA	GA	CT
#164	0.58	m	0	TT	GG	CC	GG	----	CC	TT	GA	CT
#165	2	m	1	CC	GA	CC	GT	CC	----	TT	GG	CT
#166	3.83	f	0	CT	GA	CG	GT	TC	----	TT	GA	TT
#167	0.33	m	0	CC	AA	CC	GT	TT	CT	TT	AA	CC
#168	1.92	m	0	----	AA	CC	TT	TC	CT	AA	GA	CT
#169	2.08	m	0	CT	GG	CG	TT	CC	CC	TA	----	CT
#170	1.42	m	0	TT	GA	----	GT	CC	TT	TA	GG	TT
#171	2.66	m	0	TT	AA	GG	GG	TC	CC	AA	GG	TT
#172	0.92	m	0	CT	GG	CG	GT	TT	CC	TA	GG	----
#173	1.5	f	1	----	GA	CC	GT	TT	CC	TA	GA	TT
#174	1.92	m	1	CT	AA	CG	TT	CC	CT	TA	AA	CC
#175	1.42	f	1	TT	----	CG	GT	TC	CT	AA	GG	CC
#176	2.08	f	0	CC	GG	CC	GT	TC	CC	TA	GA	CT
#177	9.08	m	0	CT	GA	CG	TT	CC	CT	AA	GA	CT
#178	3.08	m	0	----	AA	GG	GT	TT	CT	AA	GA	TT
#179	1.16	f	0	CT	AA	CG	GG	TT	CT	TA	GG	TT
#180	2.08	m	1	CT	GA	CC	GT	TC	CC	TA	GG	CT
#181	9.83	m	0	CT	GA	CG	GT	CC	CC	TA	GA	TT
#182	3.42	f	1	TT	GG	CC	GT	----	CT	TT	GA	CT
#183	1.5	f	1	CC	GG	GG	----	TC	----	TA	GA	CT
#184	0.92	m	0	CT	GA	CG	GG	----	CC	TA	AA	CC
#185	8.5	m	1	CT	AA	CG	GG	TC	CC	TA	GA	TT
#186	1.83	m	1	CC	GA	CC	GT	TC	CC	TT	GA	TT
#187	1.42	f	0	CC	AA	CC	----	TT	CT	AA	GA	CT
#188	2.92	f	1	----	AA	CG	----	TC	CT	TA	GA	TT
#189	2.33	m	1	CT	GG	CC	GG	CC	CT	AA	GG	CT
#190	3.16	f	1	CC	GA	----	GG	CC	CC	TA	----	CT
#191	2.92	m	0	CT	GG	CG	GT	TC	CT	AA	GG	TT
#192	1.16	f	1	----	AA	CC	TT	TC	CC	TA	GA	CT
#193	3.33	m	0	CT	----	GG	GG	TC	CC	TA	GG	CC
#194	1.16	f	0	CT	GA	CG	TT	CC	CC	AA	----	CC
#195	5.83	f	1	CT	GA	CC	GT	TC	CC	TA	AA	CC
#196	3.92	m	0	CC	GA	CC	GT	CC	----	TT	GG	CT
#197	1.42	m	1	CC	GA	CC	GT	TC	CC	AA	GA	TT
#198	0.33	f	0	CT	GA	----	GG	TT	CT	TA	GA	CT
#199	1.08	f	0	CT	GA	CC	GT	TT	CC	TA	GG	CT
#200	0.75	m	1	CT	----	CG	GT	TT	CT	TA	----	CC
#201	1.25	m	1	CC	GG	CG	----	TC	CT	AA	GG	CT
#202	5.08	f	0	CT	GA	GG	----	TC	CC	TA	GG	CT
#203	1.83	m	0	CT	AA	CG	GT	TC	CC	TA	GA	CT
#204	2.58	f	1	TT	AA	CG	GT	TT	CC	TT	GA	CT
#205	3.08	f	1	CT	GG	CC	TT	TC	CC	TA	GG	CT
#206	6.42	f	0	CT	GA	GG	GT	CC	CT	TA	GA	CT
#207	5.25	f	0	TT	AA	CC	GT	----	CT	AA	GG	TT
#208	5.08	m	0	----	GG	CG	TT	TT	CC	AA	GG	TT
#209	2.92	m	0	CT	GA	GG	GT	TC	CC	TA	GA	CT
#210	6.16	f	1	CT	GG	CG	GG	TT	CC	TA	GA	CT
#211	2.5	f	1	CC	AA	CG	GT	----	CC	TA	GA	CT
#212	0.83	f	0	CT	GA	CG	GT	TT	CC	TT	GA	CT
#213	5.08	m	1	CT	GA	CG	GT	TC	CC	TA	GA	CT
#214	4.16	m	0	CT	GA	GG	GT	TC	CC	TT	GG	CT
#215	2.25	m	0	CC	AA	CG	GT	CC	CT	TA	AA	CC
#216	4.25	f	1	CC	GA	CG	GT	TC	CC	AA	GA	CT
#217	2.33	f	0	TT	GA	CG	GT	TC	CC	TT	GA	CC
#218	0.92	m	1	CT	GA	CC	GT	TC	CC	TA	GA	CT
#219	1.92	f	0	CT	GA	CG	GT	TC	CC	TA	GG	TT
#220	3.5	m	1	CC	AA	CC	TT	CC	CT	TA	GA	CC
#221	0.83	f	1	CT	GA	CG	GT	TC	CC	TT	GG	CT
#222	3.5	f	0	CT	GG	CC	GG	TT	CC	TA	GG	CT
